# Supplementary material for: Hyperbaric oxygen therapy improves symptoms, brain’s microstructure and functionality in veterans with treatment resistant post-traumatic stress disorder: A prospective, randomized, controlled trial
Source: PLoS One. 2022 Feb 22;17(2):e0264161. doi: 10.1371/journal.pone.0264161 (PMC8863239; doi:10.1371/journal.pone.0264161)
Supplement: S1 Dataset — (XLSX) [file pone.0264161.s007.xlsx]

## Sheet: PONE-D-20-34405
SN	Arm	Age (Y)	Education (Y)	CAPS - Baseline					CAPS - Post-HBOT/ 3m Control						BSI - Baseline				BECK Baseline	BSI - Post HBOT/ 3m control				BECK Post-HBOT/ 3m Control
				B	C	D	E	Total	B	C	D	E	Total		Total	Somatization	Anxiety	Depression	BECK	Total	Somatization	Anxiety	Depression	BECK
1	CONTROL	58	15	9	5	15	13	42	9	5	15	13	42		45	15	16	14	20	46	17	15	14	20
2	HBOT	43	15	6	3	10	7	26	3	1	2	4	10		31	11	11	9	15	10	5	2	3	6
3	HBOT	42	16	15	6	19	19	59	5	3	4	4	16		51	13	22	16	29	30	7	11	12	21
4	CONTROL	24	12	16	7	23	21	67	11	8	23	22	64		49	16	17	16	31	59	20	23	16	36
5	HBOT	49	12	14	3	17	7	41	6	1	11	4	22		42	10	12	20	29	30	5	8	17	37
6	HBOT	29	14	16	7	21	21	65	12	4	17	19	52		56	16	21	19	34	46	14	19	13	27
7	HBOT	25	12	15	5	18	9	47	6	2	12	8	28		26	5	15	6	33	20	8	9	3	20
8	CONTROL	25	12	11	3	18	21	53	13	5	18	22	58		51	15	21	15	20	51	16	17	18	26
9	HBOT	35	12	7	3	15	11	36	3	1	12	7	24		48	10	18	20	27	12	1	5	6	20
10	HBOT	37	16	12	4	20	12	48	3	3	11	18	26		29	3	15	11	19	27	6	11	10	15
11	CONTROL	29	14	12	6	23	16	57	12	5	19	16	52		43	11	21	11	27	52	15	20	17	33
12	HBOT	55	12	10	4	20	10	44	0	0	2	3	5		17	3	9	5	13	2	0	1	1	4
13	CONTROL	32	12	11	3	15	13	42	15	5	17	13	50		50	11	20	19	35	38	12	14	12	23
14	HBOT	37	18	10	5	23	15	53	9	3	15	11	38		40	11	15	14	29	43	10	18	15	17
15	HBOT	38	14	16	7	14	13	50	9	6	11	8	34		53	16	20	17	24	21	8	8	5	11
16	HBOT	36	18	11	1	17	14	43	3	1	4	7	15		29	12	6	11	14	12	4	6	2	8
17	CONTROL	24	12	9	5	12	12	38	10	5	12	11	38		47	14	19	14	21	21	2	10	9	15
18	HBOT	42	14	16	6	19	17	58	15	5	22	15	57		30	8	11	11	31	47	14	18	15	32
19	CONTROL	37	12	14	6	25	17	62	15	6	24	17	61		52	16	20	16	31	55	17	21	17	33
20	CONTROL	37	12	15	3	18	12	48	15	5	15	12	47		34	8	17	9	25	34	12	14	8	20
21	CONTROL	45	19	8	2	2	9	21	10	2	10	13	35		24	5	7	12	12	28	5	12	11	25
22	CONTROL	24.9	12	17	8	13	16	54	13	4	19	17	53		53	15	17	21	37	53	14	18	21	38
23	CONTROL	32	18	14	2	21	16	53	15	4	19	12	50		34	7	15	12	27	39	9	18	12	30
24	CONTROL	35	12	14	5	21	16	56	16	6	20	22	64		49	16	19	14	29	58	19	20	19	38
25	CONTROL	37	16	15	3	13	18	49	15	3	13	18	49		40	14	15	11	22	34	10	14	10	21
26	CONTROL	31	12	15	6	18	16	55	14	5	17	16	52		46	14	20	12	31	45	7	21	17	17
27	HBOT	49.5	12	17	6	21	13	57	16	2	28	16	62		58	21	19	18	25	59	21	22	16	25
28	HBOT	46	14	6	3	11	5	25	3	0	5	2	10		22	1	6	15	20	19	4	5	10	11
29	CONTROL	37	16	13	4	15	13	45	14	7	21	15	57		48	15	19	14	35	45	11	17	17	37
